# Supplementary material for: Characterization of tenascin-C as a novel biomarker for asthma: utility of tenascin-C in combination with periostin or immunoglobulin E
Source: Allergy Asthma Clin Immunol. 2018 Nov 19;14:72. doi: 10.1186/s13223-018-0300-7 (PMC6241046; doi:10.1186/s13223-018-0300-7)
Supplement: Supplementary file 1 — Additional file 1: Table S1. Correlation coefficients for the association of serum periostin and TNC levels with subject characteristics, stratified by GINA steps. [file 13223_2018_300_MOESM1_ESM.xlsx]

## Sheet: Suppl Table S1
Table S1. The correlation coefficients for the association of the serum periostin and TNC levels with subject characteristics, stratified by GINA steps.
	GINA step 1–3 (n=45)				GINA step 4+5 (n=81)
	Periostin		TNC		Periostin		TNC
	rs	P value	rs	P value	rs	P value	rs	P value
Age (y)	0.1257	0.4108	-0.0720359	0.63818	0.2896	0.009 *	-0.0404221	0.720126
Age at asthma onset (y)	0.203	0.181	0.0405432	0.79145	0.316	0.004 *	0.000525323	0.996286
Duration of asthma (y)	-0.145	0.343	-0.0317492	0.835979	-0.181	0.106	0.0343437	0.760839
BMI (kg/m2)	-0.1903	0.2106	-0.162796	0.285301	-0.02456	0.8277	0.0801077	0.477142
Pack-year smoking history (pack year)	-0.02788	0.8558	0.13582	0.373679	-0.071	0.527	0.0138969	0.902001
AERD	0.256	0.09	0.185729	0.221894	0.145	0.197	0.0693603	0.538369
Atopic dermatitis	-0.027	0.861	-0.168747	0.267818	-0.021	0.85	0.0985469	0.381427
Allergic rhinitis	0.07	0.646	0.0480174	0.754108	-0.104	0.357	-0.0729182	0.51768
Chronic sinusitis	-0.023	0.883	-0.154783	0.309996	0.14	0.212	0.105164	0.350118
Daily dose of ICS (FP equivalent dose, µg)	0.02536	0.8687	-0.21737	0.151473	-0.0233	0.836	0.0157599	0.888942
Daily dose of OCS (PSL equivalent dose, mg)	NA	NA	NA	NA	-0.034	0.761	0.0759653	0.500289
ACT score, n = 125	0.234	0.122	0.0847116	0.58008	0.177	0.117	-0.0770463	0.496955
FeNO (ppb)	0.3639	0.014 *	0.154419	0.311149	0.266	0.016 *	0.119115	0.289533
Peripheral neutrophils (cells/μL)	-0.02307	0.8804	0.181561	0.232625	-0.15	0.18	0.179282	0.109275
Peripheral eosinophils (cells/μL)	0.2742	0.0683	0.112784	0.460731	0.3983	<0.001 *	0.0279251	0.804546
Serum IgE (IU/ mL)	0.094	0.54	0.165618	0.276919	0.088	0.433	0.349542	0.001 *
Th2-high	0.014	0.929	-0.072026	0.638226	0.241	0.030 *	0.131234	0.242884
Serum periostin (ng/ mL)	NA	NA	0.145	0.342	NA	NA	0.179	0.109
FVC (L)	-0.1264	0.4082	0.00928884	0.95171	-0.2897	0.009 *	0.00405972	0.971306
%FVC (predicted, %)	-0.15	0.326	-0.102767	0.501734	-0.05576	0.621	-0.0308834	0.784319
FEV1 (L)	-0.06375	0.6774	-0.069972	0.647859	-0.167	0.1363	-0.16834	0.133032
%FEV1 (predicted, %)	-0.1606	0.2919	0.0718145	0.639216	-0.2948	0.008 *	-0.0251499	0.823639
FEV1/FVC ratio (%)	-0.09911	0.5172	-0.114834	0.452569	-0.1197	0.2872	-0.147752	0.18806
PEF (L/sec)	-0.2217	0.1432	0.0289855	0.850086	-0.1917	0.086	-0.0352888	0.754463
%PEF (predicted, %)	-0.1067	0.4856	-0.0991469	0.516997	-0.002293	0.9838	-0.121729	0.279002
MMF (L)	-0.1336	0.3815	0.0517872	0.735476	-0.2862	0.010 *	-0.100536	0.371844
%MMF (predicted, %)	-0.1242	0.4164	-0.0733884	0.631869	-0.2099	0.06	-0.179124	0.109591
*P < 0.05.
NA, not applicable.
