# Supplementary material for: Characterization of tenascin-C as a novel biomarker for asthma: utility of tenascin-C in combination with periostin or immunoglobulin E
Source: Allergy Asthma Clin Immunol. 2018 Nov 19;14:72. doi: 10.1186/s13223-018-0300-7 (PMC6241046; doi:10.1186/s13223-018-0300-7)
Supplement: Supplementary file 3 — Additional file 3: Table S3. Characteristics of patients divided into four groups according to serum TNC and periostin levels. [file 13223_2018_300_MOESM3_ESM.xlsx]

## Sheet: Suppl Table S3
Table S3. Characteristics of patients to divide into 4 groups according to serum TNC and Periostin levels.
	High TNC > 37.16 High periostin > 95	Low TNC < 37.16 High periostin > 95	High TNC > 37.16 Low periostin < 95	Low TNC < 37.16 Low periostin < 95	P value for multigroup analysis †	Groups B, C and D	P value between groups A and E ‡
	A (n = 20)	B (n = 21)	C (n = 32)	D (n = 53)		E (n = 106)
Sex (M/F), n (%)	5 (25.0)/15 (75.0)	8 (38.1)/13 (61.9)	13 (40.6)/19 (59.4)	17 (32.1)/36 (67.9)	0.662	38 (35.8)/68 (64.2)	0.445
Age (y)	58.60 ± 17.30	58.95 ± 15.79	51.16 ± 12.53	51.81 ± 16.68	0.1228	53.03 ± 15.51	0.1614
Age at asthma onset (y)	41.85 ± 22.32	44.29 ± 18.64	30.63 ± 19.88	31.57 ± 23.26	NS	33.80 ± 21.87	0.1231
Duration of asthma (y)	16.75 ± 14.81	14.67 ± 15.94	20.53 ± 14.41	20.25 ± 17.24	0.2476	19.23 ± 16.19	0.5101
BMI (kg/m2)	24.41 ± 5.19	24.77 ± 6.05	24.35 ± 4.93	23.32 ± 4.25	0.7637	23.92 ± 4.84	0.6751
Smoking history (never/ex/current), n (%)	14 (70.0)/6 (30.0)/0 (0.0)	13 (61.9)/8 (38.1)/0 (0.0)	22 (68.8)/9 (28.1)/1 (3.1)	30 (56.6)/19 (35.8)/4 (7.5)	0.591	65 (61.3)/36 (34.0)/5 (4.7)	0.542
Pack year smoking history (pack year)	5.06 ± 8.52	4.40 ± 7.79	5.71 ± 11.51	6.27 ± 12.24	0.8041	5.73 ± 11.20	0.6808
GINA step 4+5, n (%)	17 (85.0)	7 (33.3)	25 (78.1)	32 (60.4)	0.001 *	64 (60.4)	0.042 *
AERD, n (%)	6 (30.0)	0 (0.0)	1 (3.1)	5 (9.4)	0.004 *	6 (5.7)	0.004 *
Atopic dermatitis, n (%)	3 (15.0)	6 (28.6)	8 (25.0)	10 (18.9)	0.6648	24 (22.6)	0.5624
Allergic rhinitis, n (%)	8 (40.0)	11 (52.4)	17 (53.1)	30 (56.6)	0.656	58 (54.7)	0.3291
Chronic sinusitis, n (%)	9 (45.0)	6 (28.6)	8 (25.0)	15 (28.3)	0.4562	29 (27.4)	0.1822
Daily dose of ICS (FP equivalent dose, µg)	735.00 ± 346.83	392.86 ± 346.51	629.69 ± 349.39	575.47 ± 407.10	0.021 *	555.66 ± 384.91	0.045 *
Daily dose of OCS (PSL equivalent dose, mg)	0.36 ± 1.36	0.05 ± 0.22	0.63 ± 2.11	0.30 ± 1.17	0.8939	0.35 ± 1.43	0.855
ACT score, n = 125	23.05 ± 3.28	24.10 ± 2.26	22.45 ± 3.12	23.34 ± 2.61	0.0841	23.23 ± 2.74	0.9842
FeNO (ppb)	65.30 ± 46.36	65.87 ± 34.04	54.51 ± 52.86	47.21 ± 39.25	0.033 *	53.11 ± 43.12	0.2081
Peripheral neutrophils (cells/μL)	4588.06 ± 1452.31	3496.31 ± 1052.69	4216.49 ± 1600.66	3900.12 ± 1535.39	0.037 *	3915.63 ± 1482.52	0.032 *
Peripheral eosinophils (cells/μL)	423.03 ± 315.58	354.16 ± 243.56	223.62 ± 224.07	191.55 ± 159.50	0.001 *	233.44 ± 206.28	0.005 *
Serum IgE (IU/mL)	1077.58 ± 2883.45	1018.89 ± 2407.11	610.68 ± 1366.28	286.27 ± 445.72	0.1986	529.34 ± 1353.86	0.1168
Th2-high, n (%)	12 (60.0)	12 (57.1)	11 (34.4)	18 (34.0)	0.0784	41 (38.7)	0.0884
Serum periostin (ng/mL)	138.65 ± 37.94	114.33 ± 17.18	67.81 ± 15.66	69.81 ± 14.82	<0.001 *	78.03 ± 23.81	<0.001 *
Serum TNC (ng/mL)	57.93 ± 18.62	25.42 ± 8.56	62.44 ± 29.95	24.25 ± 7.94	<0.001 *	36.01 ± 24.80	<0.001 *
FVC (L)	2.72 ± 0.93	3.17 ± 0.86	3.38 ± 0.89	3.34 ± 0.98	0.0631	3.32 ± 0.93	0.010 *
%FVC (predicted, %)	96.10 ± 9.38	103.77 ± 16.30	102.95 ± 16.61	105.47 ± 17.57	0.1176	104.37 ± 16.92	0.019 *
FEV1 (L)	1.99 ± 0.80	2.28 ± 0.59	2.47 ± 0.83	2.52 ± 0.80	0.0619	2.46 ± 0.77	0.014 *
%FEV1 (predicted, %)	83.61 ± 13.05	91.67 ± 15.64	88.71 ± 20.30	94.86 ± 19.22	0.1055	92.37 ± 18.94	0.05
FEV1/FVC ratio (%)	71.65 ± 11.39	72.45 ± 7.18	72.11 ± 12.05	75.37 ± 9.73	0.2626	73.81 ± 10.10	0.3552
PEF (L/sec)	6.39 ± 2.00	6.92 ± 1.42	7.46 ± 2.35	7.54 ± 2.05	0.1419	7.39 ± 2.04	0.045 *
%PEF (predicted, %)	100.59 ± 22.43	102.43 ± 19.30	99.86 ± 20.68	106.70 ± 21.63	0.4642	103.79 ± 20.93	0.5367
MMF (L)	1.51 ± 1.01	1.64 ± 0.69	1.99 ± 1.07	2.21 ± 1.14	NS	2.03 ± 1.06	0.045 *
%MMF (predicted, %)	48.14 ± 24.36	54.37 ± 20.36	56.33 ± 26.21	66.39 ± 30.28	NS	60.97 ± 27.67	0.042 *
*P < 0.05.
Data are presented as the mean ± standard deviation unless otherwise indicated.
†Multigroup analysis performed by chi-square test, One-way ANOVA and Kruskal-Wallis test as appropriate.
‡Comparisons performed by Student’s t test, the Mann–Whitney U test, and Fisher’s exact test as appropriate.
NS, not significant.
