# Supplementary material for: Characterization of tenascin-C as a novel biomarker for asthma: utility of tenascin-C in combination with periostin or immunoglobulin E
Source: Allergy Asthma Clin Immunol. 2018 Nov 19;14:72. doi: 10.1186/s13223-018-0300-7 (PMC6241046; doi:10.1186/s13223-018-0300-7)
Supplement: Supplementary file 4 — Additional file 4: Table S4. Characteristics of patients divided into four groups according to serum TNC and IgE levels. [file 13223_2018_300_MOESM4_ESM.xlsx]

## Sheet: Suppl Table S4
Table S4. Characteristics of patients to divide into 4 groups according to serum TNC and IgE levels.
	High TNC > 37.16 High IgE > 100	Low TNC < 37.16 High IgE > 100	High TNC > 37.16 Low IgE < 100	Low TNC < 37.16 Low IgE < 100	P value for multigroup analysis †	Groups B, C and D	P value between groups A and E ‡
	A (n = 36)	B (n = 42)	C (n = 16)	D (n = 32)		E (n = 90)
Sex (M/F), n (%)	16 (44.4)/20 (55.6)	15 (35.7)/27 (64.3)	2 (12.5)/14 (87.5)	10 (31.3)/22 (68.8)	0.1578	27 (30.0)/63 (70.0)	0.1471
Age (y)	52.83 ± 15.08	51.90 ± 16.49	56.69 ± 14.42	56.38 ± 16.76	0.5569	54.34 ± 16.23	0.5934
Age at asthma onset (y)	32.64 ± 22.21	35.29 ± 22.77	40.13 ± 18.95	35.03 ± 22.91	0.7322	36.06 ± 22.04	0.47
Duration of asthma (y)	20.19 ± 15.29	16.62 ± 15.22	16.56 ± 12.79	21.34 ± 18.93	0.6439	18.29 ± 16.26	0.3986
BMI (kg/m2)	24.44 ± 5.48	23.63 ± 4.88	24.23 ± 3.76	23.86 ± 4.83	0.8675	23.82 ± 4.64	0.7399
Smoking history (never/ex/current), n (%)	23 (63.9)/13 (36.1)/0 (0.0)	24 (57.1)/17 (40.5)/1 (2.4)	13 (81.3)/2 (12.5)/1 (6.3)	19 (59.4)/10 (31.3)/3 (9.4)	0.219	56 (62.2)/29 (32.2)/5 (5.6)	0.345
Pack year smoking history (pack year)	6.90 ± 11.59	6.68 ± 13.03	2.22 ± 6.04	4.51 ± 8.04	0.4084	5.12 ± 10.48	0.7167
GINA step 4+5, n (%)	29 (80.6)	18 (42.9)	13 (81.3)	21 (65.6)	0.002 *	52 (57.8)	0.023 *
AERD, n (%)	6 (16.7)	4 (9.5)	1 (6.3)	1 (3.1)	0.278	6 (6.7)	0.0998
Atopic dermatitis, n (%)	9 (25.0)	11 (26.2)	2 (12.5)	5 (15.6)	0.5249	18 (20.0)	0.6315
Allergic rhinitis, n (%)	18 (50.0)	26 (61.9)	7 (43.8)	15 (46.9)	0.4797	48 (53.3)	0.8439
Chronic sinusitis, n (%)	13 (36.1)	13 (31.0)	4 (25.0)	8 (25.0)	0.7474	25 (27.8)	0.3939
Daily dose of ICS (FP equivalent dose, µg)	668.06 ± 347.06	466.67 ± 399.80	675.00 ± 364.23	598.44 ± 387.40	NS	550.56 ± 393.95	0.065
Daily dose of OCS (PSL equivalent dose, mg)	0.76 ± 2.18	0.02 ± 0.15	0.00 ± 0.00	0.50 ± 1.48	0.1129	0.19 ± 0.91	0.0698
ACT score, n = 125	23.14 ± 2.83	23.86 ± 1.91	21.60 ± 3.74	23.16 ± 3.14	0.1099	23.22 ± 2.84	0.638
FeNO (ppb)	65.12 ± 57.40	60.72 ± 43.69	44.13 ± 24.09	41.71 ± 27.64	0.0855	51.01 ± 36.44	0.1917
Peripheral neutrophils (cells/μL)	4593.71 ± 1656.42	3823.77 ± 1249.02	3832.20 ± 1117.89	3735.33 ± 1637.25	0.018 *	3793.82 ± 1365.61	0.002 *
Peripheral eosinophils (cells/μL)	338.37 ± 302.52	287.01 ± 206.42	214.70 ± 194.18	172.96 ± 172.63	0.027 *	233.60 ± 197.73	0.1696
Serum IgE (IU/mL)	1120.92 ± 2424.39	831.76 ± 1733.44	46.26 ± 28.61	51.09 ± 25.59	< 0.001 *	414.55 ± 1240.42	< 0.001 *
Th2-high, n (%)	23 (63.9)	30 (71.4)	0 (0.0)	0 (0.0)	< 0.001 *	30 (33.3)	0.003 *
Serum periostin (ng/mL)	97.53 ± 44.98	86.10 ± 25.35	89.50 ± 40.98	77.66 ± 25.08	0.2446	83.70 ± 28.64	0.1907
Serum TNC (ng/mL)	63.77 ± 29.77	26.04 ± 8.42	53.79 ± 12.95	22.65 ± 7.29	< 0.001 *	29.77 ± 14.42	< 0.001 *
FVC (L)	3.18 ± 0.90	3.38 ± 0.87	3.00 ± 1.07	3.17 ± 1.04	0.5267	3.24 ± 0.97	0.7564
%FVC (predicted, %)	97.08 ± 12.80	105.44 ± 16.51	107.59 ± 16.01	104.40 ± 18.16	NS	105.45 ± 16.88	0.005 *
FEV1 (L)	2.30 ± 0.80	2.54 ± 0.70	2.26 ± 0.97	2.33 ± 0.80	0.4399	2.41 ± 0.79	0.4567
%FEV1 (predicted, %)	82.77 ± 15.57	94.92 ± 16.70	95.69 ± 19.99	92.69 ± 20.27	0.005 *	94.26 ± 18.45	< 0.001 *
FEV1/FVC ratio (%)	71.38 ± 11.59	75.21 ± 7.72	73.18 ± 12.20	73.66 ± 10.77	0.4861	74.30 ± 9.68	0.1391
PEF (L/sec)	7.18 ± 2.17	7.45 ± 1.85	6.74 ± 2.52	7.25 ± 2.00	0.7107	7.25 ± 2.03	0.8536
%PEF (predicted, %)	96.95 ± 19.02	103.93 ± 19.00	107.31 ± 24.44	107.53 ± 23.42	0.1244	105.81 ± 21.48	0.033 *
MMF (L)	1.73 ± 1.01	2.12 ± 1.03	1.96 ± 1.20	1.94 ± 1.11	0.4583	2.03 ± 1.08	0.1576
%MMF (predicted, %)	48.56 ± 20.87	63.05 ± 24.47	63.56 ± 32.29	62.88 ± 32.92	0.0827	63.08 ± 28.79	0.010 *
*P < 0.05.
Data are presented as the mean ± standard deviation unless otherwise indicated.
†Multigroup analysis performed by chi-square test, One-way ANOVA and Kruskal-Wallis test as appropriate.
‡Comparisons performed by Student’s t test, the Mann–Whitney U test, and Fisher’s exact test as appropriate.
NS, not significant.
