# Supplementary material for: Characterization of tenascin-C as a novel biomarker for asthma: utility of tenascin-C in combination with periostin or immunoglobulin E
Source: Allergy Asthma Clin Immunol. 2018 Nov 19;14:72. doi: 10.1186/s13223-018-0300-7 (PMC6241046; doi:10.1186/s13223-018-0300-7)
Supplement: Supplementary file 5 — Additional file 5: Table S5. Characteristics of omalizumab-treated patients. [file 13223_2018_300_MOESM5_ESM.xlsx]

## Sheet: Suppl Table S5
Table S5. Characteristics of omalizumab-treated patients.
	Total	Improvement in FEV1 less than 12%	Improvement in FEV1 of at least 12%	P value
	n = 21	n = 16	n = 5
Duration of omalizumab use (y)	2.21 ± 1.41	2.45 ± 1.41	1.44 ± 1.25	0.223
Sex (M/F), n (%)	5 (23.8)/ 16 (76.2)	3 (18.8)/ 13 (81.3)	2 (40.0)/ 3 (60.0)	0.5528
Age (y)	53.81± 17.78	57.06 ± 17.31	43.40 ± 16.68	0.1249
Age at asthma onset (y)	28.76 ± 21.43	33.06 ± 22.22	15.00 ± 11.60	0.095
Duration of asthma (y)	25.05 ± 14.22	24.00 ± 14.86	28.40 ± 12.82	0.5333
BMI (kg/m2)	24.59 ± 6.12	23.70 ± 5.41	27.44 ± 7.99	0.3433
Smoking history (never/ex/current), n (%)	17 (81.0)/3 (14.3)/1 (4.8)	13 (81.3)/ 2 (12.5)/ 1 (6.3)	4 (80.0)/ 1 (20.0)/ 0 (0.0)	0.7932
Pack-year smoking history (pack year)	1.71 ± 4.82	2.19 ± 5.47	0.20 ± 0.45	0.883
AERD, n (%)	7 (33.3)	7 (43.8)	0 (0.0)	0.1235
Atopic dermatitis, n (%)	6 (28.6)	4 (25.0)	2 (40.0)	0.5975
Allergic rhinitis, n (%)	12 (57.1)	9 (56.3)	3 (60.0)	1
Chronic sinusitis, n (%)	6 (28.6)	5 (31.3)	1 (20.0)	1
Daily dose of ICS (FP equivalent dose, µg)	1038.10 ± 224.67	1075.00 ± 229.49	920.00 ± 178.89	0.2129
Daily dose of OCS (PSL equivalent dose, mg)	1.01 ± 2.55	0.94 ± 2.72	1.25 ± 2.17	0.5322
ACT score, n = 125	21.67 ± 4.14	21.56 ± 4.32	22.00 ± 3.94	>0.999
FeNO (ppb)	44.53 ± 34.83	41.22 ± 38.41	55.12 ± 18.69	0.1092
Peripheral neutrophils (cells/μL)	4236.87 ± 1754.18	3939.85 ± 1590.84	5187.32 ± 2100.77	0.208
Peripheral eosinophils (cells/μL)	239.92 ± 288.73	242.25 ± 279.23	232.48 ± 352.63	0.6022
Serum IgE (IU/ mL)	541.10 ± 519.05	431.13 ± 479.86	893.00 ± 529.55	0.0596
Th2-high, n (%)	6 (28.6)	5 (31.3)	1 (20.0)	1
Serum periostin (ng/ mL)	86.62 ± 44.03	85.75 ± 45.21	89.40 ± 44.91	0.9193
Serum TNC (ng/mL)	52.72 ± 31.71	43.68 ± 22.64	81.65 ± 41.60	0.032 *
FVC (L)	2.93 ± 0.85	2.91 ± 0.90	3.01 ± 0.79	0.7677
%FVC (predicted, %)	98.75 ± 16.51	102.10 ± 15.45	88.06 ± 16.72	0.1022
FEV1 (L)	2.20 ± 0.93	2.14 ± 0.95	2.39 ± 0.93	0.6592
%FEV1 (predicted, %)	87.20 ± 27.03	89.29 ± 29.09	80.52 ± 20.20	0.513
FEV1/FVC ratio (%)	72.67 ± 16.19	71.18 ± 17.46	77.42 ± 11.43	0.537
PEF (L/sec)	6.71 ± 2.28	6.66 ± 2.54	6.88 ± 1.33	0.9029
%PEF (predicted, %)	100.45 ± 27.18	103.47 ± 28.36	90.78 ± 22.86	0.2914
MMF (L)	2.09 ± 1.50	2.07 ± 1.59	2.14 ± 1.31	0.7676
%MMF (predicted, %)	62.89 ± 41.81	65.51 ± 46.29	54.50 ± 24.29	0.7355
Data are presented as the mean ± standard deviation unless otherwise indicated.
Comparisons performed by Student’s t test, the Mann–Whitney U test, the chi-square test, and Fisher’s exact test as appropriate.
*P < 0.05, improvement in FEV1 of at least 12% versus improvement in FEV1 less than 12%.
